# Supplementary material for: Association of adverse childhood experiences with functional identity and impulsivity among adults: a cross-sectional study
Source: F1000Res. 2018 May 18;6:1978. Originally published 2017 Nov 8. [Version 2] doi: 10.12688/f1000research.13007.2 (PMC6117857; doi:10.12688/f1000research.13007.2)
Supplement: Impulsivity and adverse childhood events — The dataset contains all variables pertaining to demographics, responses to Functional Identity Scale and Barrat’s Impulsiveness Scale. [file f1000research-6-16311-s0000.tgz]

Archive with 1 entries (1 files):
- 2c1c7207-8322-4cc2-ae53-c562af95fd8f_Dataset_1.xlsx
