# Supplementary material for: Association of adverse childhood experiences with functional identity and impulsivity among adults: a cross-sectional study
Source: F1000Res. 2018 May 18;6:1978. Originally published 2017 Nov 8. [Version 2] doi: 10.12688/f1000research.13007.2 (PMC6117857; doi:10.12688/f1000research.13007.2)
Supplement: Impulsivity and adverse childhood events — The dataset contains all variables pertaining to demographics, responses to Functional Identity Scale and Barrat’s Impulsiveness Scale. [file f1000research-6-16311-s0000.tgz › 2c1c7207-8322-4cc2-ae53-c562af95fd8f_Dataset_1.xlsx]

## Sheet: Data-input-IDimpulseACE-updated
Gender	age	residence	yearofstudy	No.ofsiblings	orderinbirth	economic environment	ACETotalN	ACE_dcihot	Impulsivity Total	TRid	TRace	BISattn	BIScoginstab	BISmotor	BISprsvrnce	BISslfcontrol	BIScogcomplx	BISAttention	BISMotorrr	BISNonPlanning	FIDtotal	FIDStructure	FIDHarmony	FIDGoals	FIDFuture	FIDPersonalControl	VAR00004	VAR00003	VAR00002	VAR00001	FID1	FID2	FID3	FID4	FID5	FID6	FID7	FID8	FID9	FID10	FID11	FID12	FID13	FID14	FID15	BIS1	BIS2	BIS3	BIS4
2	20	1	2	2	1	2	0	0	90	1.80618		5	3	7	4	12	14	8	11	26	64	12	11	12	14	15					4	4	4	5	5	4	4	4	5	5	4	3	4	4	5	4	1	1	1
2	20	2	3	6	1	2	0	0	154	1.59106		15	6	17	8	17	14	21	25	31	39	6	9	7	7	10					2	3	3	1	4	3	4	2	3	4	1	2	2	3	2	3	4	1	3
2	21	1	3	3	2	1	0	0	126	1.74819		16	5	10	6	13	13	21	16	26	56	13	13	8	12	10					5	4	2	4	2	4	4	3	4	4	4	5	3	4	4	2	1	1	2
2	21	2	3	1	3	1	0	0	136	1.74036		7	9	21	7	11	13	16	28	24	55	10	13	11	10	11					4	5	4	5	3	3	4	4	2	3	3	4	3	3	5	3	2	2	3
1	21	1	3	2	2	1	0	0	160	1.76343		15	7	18	7	15	18	22	25	33	58	11	13	11	11	12					4	5	4	3	4	3	4	3	4	4	4	4	4	4	4	3	2	2	3
1	21	1	2	4	3	1	0	0	158	1.73239		14	6	19	8	17	15	20	27	32	54	12	10	10	11	11					5	3	3	4	4	3	3	3	3	4	4	4	4	4	3	3	3	3	4
2	20	2	1	2	1	1	0	0	130	1.74819		13	6	11	10	14	11	19	21	25	56	11	12	11	10	12					3	4	3	2	4	3	3	3	3	5	5	5	5	5	3	3	1	1	1
1	24	2	4	3	2	1	0	0	130	1.74819		15	4	15	7	11	13	19	22	24	56	10	9	11	13	13					4	3	3	4	4	3	3	3	4	4	3	3	5	5	5	4	3	2	1
1	20	2	1	5	2	1	0	0	150	1.72428		14	8	16	9	16	12	22	25	28	53	11	10	12	8	12					5	4	4	3	4	3	3	3	3	4	3	3	5	2	4	2	2	2	1
2	21	1	4	1	1	1	0	0	108	1.81291		8	5	15	7	11	8	13	22	19	65	12	14	13	14	12					4	5	4	5	4	4	5	4	5	4	4	4	5	4	4	3	1	2	4
2	22	1	4	1	1	1	0	0	134	1.74036		13	10	11	8	8	17	23	19	25	55	13	15	12	4	11					4	5	5	1	3	5	5	4	1	4	4	5	3	2	4	3	2	2	1
2	22	2	4	3	2	1	0	0	120	1.69897		11	4	15	7	14	9	15	22	23	50	10	9	11	9	11					4	3	4	3	3	3	3	4	3	4	3	3	3	3	4	2	2	2	4
2	22	2	4	3	1	1	0	0	110	1.78533		7	4	11	8	12	13	11	19	25	61	13	12	13	9	14					5	4	5	3	4	5	4	4	3	5	3	4	4	3	5	3	1	2	2
2	22	2	4	3	2	1	0	0	132	1.74036		10	5	15	7	16	13	15	22	29	55	12	11	11	10	11					5	4	4	3	3	3	4	4	3	4	4	3	3	4	4	3	3	3	3
2	22	2	4	3	1	1	0	0	122	1.74036		11	5	12	8	17	8	16	20	25	55	12	13	12	4	14					4	4	4	2	4	3	4	5	1	5	5	5	3	1	5	3	1	3	2
2	22	2	4	3	2	1	0	0	138	1.70757		11	6	16	9	14	13	17	25	27	51	11	14	10	7	9					4	5	3	1	3	4	4	4	2	3	3	5	3	4	3	2	2	3	4
2	22	2	4	3	3	1	0	0	148	1.66276		11	9	16	6	18	14	20	22	32	46	11	12	10	5	8					4	4	3	1	3	3	5	5	3	3	4	3	2	1	2	2	2	3	3
2	22	2	4	3	1	1	0	0	126	1.77085		14	7	10	7	11	14	21	17	25	59	12	15	12	9	11					4	5	3	1	3	5	5	4	5	5	3	5	5	3	3	3	1	2	3
2	22	1	4	4	2	1	0	0	128	1.77815		10	7	16	8	11	12	17	24	23	60	12	12	12	11	13					4	4	3	3	4	4	4	4	3	4	4	4	5	5	5	3	2	2	3
2	22	1	4	2	2	1	0	0	122	1.77085		11	8	12	8	13	9	19	20	22	59	13	14	13	7	12					4	4	5	1	3	5	5	4	1	5	4	5	4	5	4	2	2	1	1
2	21	2	4	1	1	1	0	0	206	1.50515		15	12	27	13	21	15	27	40	36	32	7	10	4	3	8					1	4	2	1	2	3	1	1	1	4	3	5	1	1	2	1	4	4	3
2	21	1	4	6	2	1	0	0	134	1.76343		14	4	13	5	17	14	18	18	31	58	11	12	12	12	11					4	4	4	4	4	4	4	4	4	3	3	4	4	4	4	2	2	3	2
2	21	1	4	2	2	1	0	0	106	1.77815		8	4	17	6	9	9	12	23	18	60	12	13	12	11	12					5	5	4	3	4	3	4	4	4	4	4	4	4	4	4	3	2	3	4
2	22	2	4	4	3	1	0	0	168	1.74036		18	11	16	10	13	16	29	26	29	55	12	14	12	7	10					4	5	4	3	3	4	5	4	2	3	4	4	4	2	4	3	3	1	2
2	22	1	4	4	2	1	0	0	136	1.74036		12	7	14	8	16	11	19	22	27	55	12	12	10	10	11					4	4	4	3	3	4	4	3	3	4	4	4	3	4	4	2	2	3	2
2	20	2	2	5	1	1	0	0	122	1.83251		12	5	16	5	12	11	17	21	23	68	12	14	15	15	12					4	5	5	5	4	4	4	5	5	4	4	5	5	5	4	4	2	2	4
2	21	2	3	2	1	1	0	0	112	1.82607		7	7	12	5	13	12	14	17	25	67	12	14	12	14	15					5	5	4	4	5	4	5	5	5	5	3	4	3	5	5	3	1	2	2
2	21	2	3	2	3	1	0	0	144	1.76343		11	8	16	9	17	11	19	25	28	58	13	13	12	8	12					5	4	5	1	3	5	5	3	4	5	3	4	4	3	4	3	2	3	4
2	21	2	3	3	3	1	0	0	156	1.5563		19	7	14	6	16	16	26	20	32	36	8	9	6	5	8					4	3	2	1	1	2	3	2	2	4	2	3	2	2	3	3	3	2	1
2	22	2	4	3	2	1	0	0	118	1.82607		10	7	15	7	10	10	17	22	20	67	10	13	15	15	14					3	5	5	5	5	3	4	5	5	5	4	4	5	5	4	3	2	3	3
2	21	2	4	2	3	1	0	0	140	1.79239		13	9	21	6	11	10	22	27	21	62	14	12	13	11	12					5	4	5	3	4	5	4	4	4	5	4	4	4	4	3	3	2	3	3
2	22	2	4	3	1	1	0	0	156	1.74819		15	9	20	8	15	11	24	28	26	56	10	12	12	10	12					4	4	4	2	3	2	4	4	4	5	4	4	4	4	4	2	3	3	2
2	23	1	5	2	1	1	0	0	138	1.81954		10	8	17	9	11	14	18	26	25	66	13	15	13	13	12					4	5	5	5	4	5	5	4	4	4	4	5	4	4	4	3	2	3	2
2	23	1	5	4	2	1	0	0	142	1.72428		9	9	15	10	14	14	18	25	28	53	11	12	8	9	13					4	4	3	3	4	3	4	3	3	5	4	4	2	3	4	3	2	2	2
2	22	1	4	1	1	1	0	0	116	1.76343		11	8	10	7	9	13	19	17	22	58	15	15	10	9	9					5	5	4	3	1	5	5	3	3	4	5	5	3	3	4	4	1	2	2
2	21	2	4	3	1	1	0	0	134	1.77815		12	5	16	10	11	13	17	26	24	60	14	14	13	9	10					4	5	4	2	3	5	4	5	3	4	5	5	4	4	3	3	1	3	2
1	22	2	2	3	2	1	0	0	142	1.69897		10	9	14	9	15	14	19	23	29	50	9	11	9	10	11					4	3	2	3	3	2	4	3	3	5	3	4	4	4	3	3	3	2	1
1	22	2	3	5	3	1	0	0	134	1.6902		13	7	12	9	9	17	20	21	26	49	10	11	9	8	11					4	3	2	2	4	3	4	3	2	4	3	4	4	4	3	4	1	1	1
2	20	1	2	3	1	1	0	0	144	1.72428		14	9	18	7	13	11	23	25	24	53	8	12	8	12	13					3	3	2	4	4	2	5	3	4	4	3	4	3	4	5	3	3	1	2
1	24	1	5	4	3	1	0	0	98	1.87506		8	3	9	4	11	14	11	13	25	75	15	15	15	15	15					5	5	5	5	5	5	5	5	5	5	5	5	5	5	5	4	1	2	2
2	21	2	3	3	2	1	0	0	126	1.8451		11	9	15	8	8	12	20	23	20	70	14	14	15	13	14					5	5	5	4	4	4	4	5	4	5	5	5	5	5	5	4	1	4	3
2	20	1	3	5	2	1	0	0	106	1.79239		6	10	14	5	12	6	16	19	18	62	14	13	14	10	11					5	5	4	2	2	4	3	5	3	4	5	5	5	5	5	3	2	1	2
2	20	2	3	3	2	1	0	0	140	1.82607		11	5	18	7	14	15	16	25	29	67	14	13	14	11	15					4	4	5	3	5	5	5	4	4	5	5	4	5	4	5	3	2	2	3
2	20	2	3	5	2	1	0	0	150	1.44716		8	12	24	8	15	8	20	32	23	28	5	3	10	3	7					3	1	4	1	3	1	1	3	1	2	1	1	3	1	2	3	2	4	3
2	20	2	3	2	1	1	0	0	134	1.74819		11	5	13	10	17	11	16	23	28	56	14	12	10	9	11					5	4	4	3	3	5	4	3	3	5	4	4	3	3	3	2	3	3	1
2	20	1	3	3	1	1	0	0	134	1.83885		11	8	19	6	13	10	19	25	23	69	14	14	14	13	14					5	4	5	4	5	5	5	4	4	5	4	5	5	5	4	3	2	3	1
2	20	2	4	1	1	1	0	0	122	1.75587		12	6	15	5	14	9	18	20	23	57	9	12	12	13	11					3	4	4	4	3	3	4	5	5	4	3	4	3	4	4	2	2	1	3
2	22	2	4	1	1	1	0	0	120	1.79239		14	6	13	6	12	9	20	19	21	62	11	12	15	11	13					5	4	5	3	4	4	4	5	4	5	2	4	5	4	4	4	1	1	2
2	21	2	4	3	2	1	0	0	140	1.68124		11	10	14	7	17	11	21	21	28	48	8	11	11	6	12					5	5	4	1	3	1	2	2	2	4	2	4	5	3	5	1	2	2	2
2	20	1	3	2	2	2	0	0	136	1.78533		12	7	13	9	14	13	19	22	27	61	13	14	13	8	13					4	5	5	3	4	5	4	4	1	5	4	5	4	4	4	3	2	1	2
2	20	2	3	4	3	1	0	0	128	1.74819		12	4	13	9	11	15	16	22	26	56	14	14	12	5	11					4	4	4	1	3	5	5	4	2	4	5	5	4	2	4	3	2	1	2
2	20	1	3	4	2	1	0	0	132	1.6902		14	7	11	5	15	14	21	16	29	49	9	9	9	10	12					2	3	3	4	4	5	3	2	3	4	2	3	4	3	4	3	1	3	2
2	21	2	3	1	1	1	0	0	118	1.73239		9	9	15	6	10	10	18	21	20	54	7	11	15	8	13					3	4	5	2	5	3	4	5	3	5	1	3	5	3	3	4	2	1	3
2	22	1	4	2	3	1	0	0	128	1.68124		8	3	15	8	14	16	11	23	30	48	9	12	10	8	9					1	4	2	1	4	4	4	4	3	2	4	4	4	4	3	4	1	4	4
2	22	2	4	3	1	1	0	0	92	1.77815		5	5	13	5	9	9	10	18	18	60	11	13	13	13	10					4	4	5	4	3	4	5	4	5	4	3	4	4	4	3	4	1	3	3
2	22	1	4	4	2	1	0	0	142	1.716		14	9	19	6	12	11	23	25	23	52	9	12	10	10	11					4	4	3	2	3	2	4	3	4	4	3	4	4	4	4	4	1	4	2
2	22	1	4	2	1	1	0	0	90	1.86332		9	5	11	5	8	7	14	16	15	73	14	15	15	14	15					4	5	5	4	5	5	5	5	5	5	5	5	5	5	5	4	1	2	4
2	22	1	5	3	2	1	0	0	136	1.75587		12	5	15	8	16	12	17	23	28	57	11	11	13	12	10					4	3	5	4	3	4	4	4	4	3	3	4	4	4	4	3	1	2	2
2	20	1	3	3	2	3	0	0	114	1.80618		7	8	11	9	10	12	15	20	22	64	13	14	12	12	13					4	5	4	4	4	4	4	4	4	5	5	5	4	4	4	3	1	2	1
2	22	2	3	1	2	1	0	0	162	1.69897		15	8	15	7	19	17	23	22	36	50	7	9	10	12	12					2	3	3	4	5	2	3	3	4	4	3	3	4	4	3	2	2	1	2
2	23	1	5	5	2	1	0	0	102	1.85733		6	5	13	6	10	11	11	19	21	72	13	14	15	15	15					5	5	5	5	5	4	5	5	5	5	4	4	5	5	5	4	1	3	1
1	21	2	2	2	3	1	0	0	124	1.81954		10	4	12	6	17	13	14	18	30	66	12	15	11	13	15					5	5	4	4	5	3	5	3	4	5	4	5	4	5	5	4	1	2	2
1	24	1	4	6	2	1	0	0	128	1.8451		15	6	11	7	11	14	21	18	25	70	14	14	15	13	14					5	4	5	4	4	4	5	5	5	5	5	5	5	4	5	4	1	1	1
1	22	2	3	6	2	1	0	0	138	1.81291		11	9	19	7	11	12	20	26	23	65	13	13	11	14	14					4	4	3	5	5	4	5	4	4	5	5	4	4	5	4	3	3	2	2
2	20	2	2	3	3	1	0	0	156	1.6721		14	7	16	6	18	17	21	22	35	47	11	12	9	7	8					4	4	3	2	1	4	4	3	3	4	3	4	3	2	3	2	2	2	4
1	22	2	3	5	1	1	0	0	168	1.716		13	6	21	10	17	17	19	31	34	52	9	13	11	9	10					5	4	4	3	4	2	5	3	3	4	2	4	4	3	2	3	2	1	4
1	20	2	1	3	2	1	0	0	154	1.61278		14	8	19	5	19	12	22	24	31	41	8	10	6	10	7					3	4	1	3	2	2	3	2	4	3	3	3	3	3	2	3	3	3	3
2	20	2	2	4	2	1	0	0	136	1.64345		14	6	13	8	14	13	20	21	27	44	6	8	9	10	11					2	3	2	3	4	2	3	3	3	4	2	2	4	4	3	2	2	1	1
1	20	1	1	4	1	1	0	0	136	1.75587		11	6	15	11	13	12	17	26	25	57	11	11	12	10	13					5	4	4	3	4	3	3	4	3	4	3	4	4	4	5	3	2	2	4
1	23	2	4	4	2	1	0	0	142	1.73239		17	7	14	8	13	12	24	22	25	54	9	13	10	11	11					4	5	2	4	4	2	4	3	3	4	3	4	5	4	3	2	2	1	3
1	24	2	5	3	1	1	0	0	144	1.80618		13	5	14	11	16	13	18	25	29	64	12	14	12	13	13					4	5	4	5	4	4	5	4	4	4	4	4	4	4	5	3	3	2	1
2	21	2	3	1	1	1	0	0	152	1.59106		12	7	17	10	15	15	19	27	30	39	8	9	8	4	10					3	4	2	1	2	2	3	3	2	5	3	2	3	1	3	2	3	1	1
2	20	1	3	3	2	1	0	0	112	1.83251		7	6	15	7	10	11	13	22	21	68	14	14	15	12	13					4	4	5	3	4	5	5	5	4	5	5	5	5	5	4	4	2	3	3
2	21	2	3	3	2	1	0	0	156	1.716		13	11	17	10	11	16	24	27	27	52	12	10	5	12	13					4	4	3	5	5	5	3	1	3	5	3	3	1	4	3	3	4	4	2
2	21	2	2	4	3	1	0	0	124	1.83885		6	9	17	10	9	11	15	27	20	69	14	15	14	13	13					5	5	5	5	4	5	5	5	3	5	4	5	4	5	4	4	2	1	3
2	20	1	2	5	2	2	0	0	164	1.76343		17	7	21	4	22	11	24	25	33	58	8	14	10	15	11					3	5	3	5	1	2	4	2	5	5	3	5	5	5	5	3	4	2	3
2	20	1	2	4	2	1	0	0	164	1.75587		14	5	19	9	18	17	19	28	35	57	9	11	15	11	11					5	1	5	5	3	1	5	5	5	3	3	5	5	1	5	4	4	1	4
2	20	2	2	4	2	1	0	0	142	1.63347		9	8	17	5	19	13	17	22	32	43	9	8	9	8	9					5	1	4	1	3	2	3	2	3	3	2	4	3	4	3	2	4	1	2
2	21	2	2	3	3	2	0	0	138	1.77815		9	9	18	10	11	12	18	28	23	60	12	12	11	15	10					4	3	2	5	3	5	4	5	5	4	3	5	4	5	3	3	1	2	3
2	21	2	2	2	1	2	0	0	138	1.79239		9	9	19	10	10	12	18	29	22	62	12	14	11	15	10					4	5	2	5	3	5	4	5	5	4	3	5	4	5	3	3	1	2	3
2	21	1	2	4	3	1	0	0	162	1.74036		16	9	20	12	12	12	25	32	24	55	10	12	13	11	9					3	5	5	4	2	4	4	5	3	3	3	3	3	4	4	3	4	2	4
2	21	1	2	4	1	1	0	0	116	1.83251		7	8	18	7	8	10	15	25	18	68	11	14	15	15	13					3	4	5	5	4	3	5	5	5	4	5	5	5	5	5	4	1	3	4
2	19	2	2	2	1	1	0	0	112	1.85733		7	7	12	6	10	14	14	18	24	72	14	14	15	14	15					4	5	5	4	5	5	4	5	5	5	5	5	5	5	5	3	2	1	3
2	20	2	2	3	2	1	0	0	116	1.86332		10	7	12	4	9	16	17	16	25	73	15	14	15	14	15					5	5	5	4	5	5	4	5	5	5	5	5	5	5	5	4	1	1	3
2	20	1	2	6	2	1	0	0	118	1.75587		10	6	12	4	15	12	16	16	27	57	12	12	8	14	11					3	5	3	5	5	5	4	3	5	4	4	3	2	4	2	1	1	2	1
2	21	1	2	5	1	1	0	0	130	1.79934		13	7	21	9	6	9	20	30	15	63	10	14	14	13	12					4	5	5	3	5	3	4	4	5	4	3	5	5	5	3	4	1	4	4
2	22	1	3	1	1	1	0	0	128	1.72428		11	6	18	6	13	10	17	24	23	53	13	11	11	7	11					3	3	4	1	3	5	4	3	1	4	5	4	4	5	4	3	2	3	4
2	20	2	2	0	1	1	0	0	130	1.78533		10	7	18	7	11	12	17	25	23	61	12	12	11	15	11					4	3	5	5	4	5	4	3	5	3	3	5	3	5	4	4	2	3	4
2	22	1	3	3	1	1	0	0	148	1.70757		13	11	23	6	10	11	24	29	21	51	11	9	12	9	10					3	3	5	4	3	5	3	3	2	4	3	3	4	3	3	3	3	4	4
2	18	2	2	1	3	1	0	0	136	1.86332		12	8	24	4	8	12	20	28	20	73	15	15	14	15	14					5	5	4	5	5	5	5	5	5	5	5	5	5	5	4	4	4	4	4
2	19	2	2	2	1	1	0	0	146	1.61278		15	10	17	5	15	11	25	22	26	41	10	7	6	9	9					2	1	1	2	4	4	5	2	2	1	4	1	3	5	4	2	4	1	3
2	20	2	2	4	1	2	0	0	148	1.85733		12	9	21	9	11	12	21	30	23	72	14	14	14	15	15					4	5	5	5	5	5	4	5	5	5	5	5	4	5	5	4	3	3	4
2	20	1	2	3	2	1	0	0	154	1.86332		12	9	23	10	11	12	21	33	23	73	14	14	15	15	15					4	5	5	5	5	5	4	5	5	5	5	5	5	5	5	4	3	3	4
2	22	2	3	3	1	1	0	0	138	1.69897		13	8	15	6	12	15	21	21	27	50	11	9	10	10	10					3	3	4	4	3	5	3	3	3	3	3	3	3	3	4	4	2	3	4
2	21	2	3	2	3	1	0	0	144	1.79239		10	10	21	5	12	14	20	26	26	62	11	14	13	12	12					3	4	4	4	2	5	5	5	3	5	3	5	4	5	5	2	1	4	4
2	20	1	3	4	2	1	0	0	146	1.78533		14	9	21	7	12	10	23	28	22	61	13	13	13	11	11					5	5	5	4	3	5	4	4	3	4	3	4	4	4	4	3	3	3	4
2	21	2	3	1	3	1	0	0	146	1.79239		14	9	21	7	12	10	23	28	22	62	13	13	13	12	11					5	5	5	4	3	5	4	4	4	4	3	4	4	4	4	3	3	3	4
2	21	1	3	2	2	1	0	0	130	1.81291		9	3	11	9	19	14	12	20	33	65	15	14	9	13	14					5	5	4	3	4	5	4	2	5	5	5	5	3	5	5	3	1	1	1
2	21	2	3	2	1	1	0	0	116	1.77085		11	3	8	6	18	12	14	14	30	59	15	14	5	13	12					5	5	1	3	4	5	4	2	5	5	5	5	2	5	3	3	1	2	1
2	24	2	3	4	1	1	0	0	126	1.73239		8	5	11	8	19	12	13	19	31	54	11	13	8	11	11					4	5	2	3	4	3	4	3	3	4	4	4	3	5	3	1	3	2	2
2	21	2	3	3	3	1	0	0	146	1.81954		13	6	23	7	11	13	19	30	24	66	11	15	14	13	13					4	5	5	4	4	5	5	5	4	5	2	5	4	5	4	3	3	3	4
2	21	2	3	4	2	1	0	0	136	1.79934		8	7	20	8	12	13	15	28	25	63	12	15	13	11	12					4	5	5	4	3	5	5	5	4	5	3	5	3	3	4	3	3	4	4
2	22	1	3	3	2	1	0	0	140	1.76343		12	9	17	5	12	15	21	22	27	58	12	12	13	10	11					4	4	5	4	3	4	4	4	2	4	4	4	4	4	4	2	1	4	4
2	21	1	3	3	2	1	0	0	98	1.79934		6	8	9	8	8	10	14	17	18	63	14	13	10	12	14					4	4	3	4	5	5	5	4	4	5	5	4	3	4	4	4	1	2	2
2	22	2	3	1	1	1	0	0	124	1.85126		9	5	19	8	10	11	14	27	21	71	14	15	14	14	14					5	5	4	5	5	4	5	5	5	4	5	5	5	4	5	4	2	3	4
1	21	2	3	7	3	1	0	0	134	1.8451		13	6	22	6	10	10	19	28	20	70	14	14	15	14	13					5	5	5	5	4	5	4	5	5	4	4	5	5	4	5	3	2	4	3
1	21	1	3	4	2	1	0	0	162	1.83885		14	10	24	8	11	14	24	32	25	69	13	14	15	13	14					4	5	5	4	5	5	4	5	5	4	4	5	5	4	5	3	4	4	4
1	20	1	3	4	2	1	0	0	112	1.87506		10	6	18	4	11	7	16	22	18	75	15	15	15	15	15					5	5	5	5	5	5	5	5	5	5	5	5	5	5	5	3	1	4	3
1	21	1	3	4	3	1	0	0	128	1.75587		10	7	20	8	11	8	17	28	19	57	8	13	12	11	13					3	5	4	3	5	2	4	3	4	3	3	4	5	4	5	4	2	4	3
2	21	2	3	2	1	1	0	0	130	1.81954		9	7	23	7	9	10	16	30	19	66	13	14	12	15	12					4	5	5	5	3	5	5	4	5	5	4	4	3	5	4	3	2	4	4
1	21	2	3	2	3	1	1	1	164	1.81954	0	13	9	20	6	18	16	22	26	34	66	14	13	12	14	13					5	5	5	5	4	5	4	3	5	5	4	4	4	4	4	2	3	2	3
2	21	2	4	8	2	2	1	1	124	1.85126	0	8	10	15	10	10	9	18	25	19	71	14	14	14	15	14					4	5	5	5	4	5	4	4	5	5	5	5	5	5	5	3	2	3	4
2	22	1	4	3	3	1	1	1	116	1.65321	0	13	3	10	8	13	11	16	18	24	45	9	11	8	9	8					3	3	2	4	2	3	4	2	2	3	3	4	4	3	3	3	1	2	2
2	22	2	4	4	2	1	1	1	136	1.75587	0	14	5	20	8	11	10	19	28	21	57	13	13	10	10	11					5	4	3	3	2	5	4	4	3	5	3	5	3	4	4	4	3	3	2
2	22	2	4	5	2	2	1	1	152	1.6721	0	12	9	18	7	17	13	21	25	30	47	9	9	11	9	9					4	3	4	2	3	2	3	3	3	3	3	3	4	4	3	2	3	3	2
2	22	2	4	3	3	1	1	1	148	1.65321	0	13	8	15	7	16	15	21	22	31	45	9	12	9	6	9					4	4	3	2	4	3	5	3	2	2	2	3	3	2	3	2	2	3	3
2	21	1	4	2	1	1	1	1	120	1.81291	0	11	6	14	6	12	11	17	20	23	65	12	12	15	13	13					4	4	5	4	4	4	4	5	4	4	4	4	5	5	5	3	1	2	2
2	22	2	4	1	1	1	1	1	118	1.73239	0	8	5	15	8	13	10	13	23	23	54	11	13	9	10	11					4	5	3	3	3	4	4	3	3	4	3	4	3	4	4	4	2	3	4
1	21	2	3	3	3	1	1	1	154	1.79239	0	14	10	17	7	17	12	24	24	29	62	13	14	12	10	13					3	4	3	3	3	5	5	4	3	5	5	5	5	4	5	2	1	2	2
2	19	2	2	1	3	1	1	1	150	1.77815	0	17	6	16	10	15	11	23	26	26	60	11	13	10	11	15					3	4	3	3	5	4	5	3	4	5	4	4	4	4	5	4	1	1	4
2	21	2	3	4	2	1	1	1	142	1.6721	0	13	8	13	7	14	16	21	20	30	47	9	11	11	6	10					4	5	5	1	3	3	3	3	1	4	2	3	3	4	3	3	1	1	3
2	22	2	4	2	1	1	1	1	96	1.77815	0	8	9	11	5	7	8	17	16	15	60	13	14	10	11	12					4	5	3	3	4	4	4	2	4	5	5	5	5	4	3	4	1	2	3
2	20	2	3	2	3	2	1	1	128	1.74036	0	9	7	15	7	13	13	16	22	26	55	11	13	12	8	11					4	5	4	3	5	4	3	4	1	2	3	5	4	4	4	3	2	3	1
2	22	2		2	1	1	1	1	114	1.81291	0	11	7	13	4	11	11	18	17	22	65	10	14	15	14	12					4	5	5	4	3	2	5	5	5	4	4	4	5	5	5	3	1	2	1
2	22	2	3	1	1	1	1	1	138	1.82607	0	14	10	17	7	10	11	24	24	21	67	14	15	11	12	15					4	5	3	4	5	5	5	4	4	5	5	5	4	4	5	3	3	3	4
2	21	2	2	3	1	2	1	1	122	1.80618	0	10	9	18	4	10	10	19	22	20	64	12	13	12	13	14					4	5	3	3	4	5	5	4	5	5	3	3	5	5	5	4	1	1	1
2	20	1	2	3	2	1	1	1	112	1.8451	0	5	10	19	5	6	11	15	24	17	70	12	15	15	15	13					4	5	5	5	4	4	5	5	5	4	4	5	5	5	5	4	1	4	2
2	20	2	2	3	2	1	1	1	138	1.78533	0	9	9	19	6	11	15	18	25	26	61	12	12	12	13	12					3	4	4	4	4	5	4	4	4	4	4	4	4	5	4	4	1	3	4
2	20	2	2	6	2	1	1	1	146	1.83251	0	17	6	15	7	14	14	23	22	28	68	13	12	14	14	15					5	5	5	5	5	4	2	5	5	5	4	5	4	4	5	4	3	2	3
2	20	1	2	7	3	2	1	1	126	1.86923	0	11	8	20	7	9	8	19	27	17	74	15	15	15	15	14					5	5	5	5	4	5	5	5	5	5	5	5	5	5	5	3	1	4	4
2	21	2	2	2	3	1	1	1	136	1.68124	0	11	8	17	7	12	13	19	24	25	48	10	12	9	6	11					3	4	3	2	4	4	4	3	1	4	3	4	3	3	3	3	2	2	3
2	20	1	2	3	2	1	1	1	122	1.8451	0	7	8	15	8	7	16	15	23	23	70	13	14	15	15	13					5	5	5	5	5	3	4	5	5	3	5	5	5	5	5	3	3	2	3
2	21	1	2	3	2	1	1	1	120	1.83885	0	10	10	16	6	6	12	20	22	18	69	15	12	15	12	15					5	4	5	3	5	5	4	5	5	5	5	4	5	4	5	4	1	3	2
2	21	1	2	4	3	1	1	1	116	1.83885	0	10	10	16	6	6	10	20	22	16	69	15	12	15	12	15					5	4	5	3	5	5	4	5	5	5	5	4	5	4	5	4	1	3	2
2	23	2	2	4	1	1	1	1	156	1.8451	0	13	7	20	9	14	15	20	29	29	70	14	14	14	14	14					5	5	5	5	5	4	4	4	5	4	5	5	5	4	5	4	3	3	3
2	21	1	3	6	3	1	1	1	156	1.6902	0	11	9	22	7	17	12	20	29	29	49	9	10	11	9	10					4	3	5	3	4	2	5	4	3	4	3	2	2	3	2	3	2	4	3
2	23	2	3	4	3	1	1	1	154	1.73239	0	13	7	21	7	16	13	20	28	29	54	11	11	10	11	11					3	3	3	4	3	5	4	3	4	4	3	4	4	3	4	2	3	4	4
2	21	1	3	5	2	1	1	1	120	1.82607	0	11	8	16	5	9	11	19	21	20	67	14	13	14	15	11					5	4	5	5	3	5	5	4	5	4	4	4	5	5	4	4	1	3	4
2	21	1	3	2	3	1	1	1	148	1.76343	0	12	7	21	10	12	12	19	31	24	58	12	15	11	11	9					5	5	5	3	4	4	5	4	3	2	3	5	2	5	3	4	4	2	4
2	21	2	3	3	1	1	1	1	156	1.76343	0	12	8	16	12	16	14	20	28	30	58	11	13	12	10	12					3	5	4	3	3	4	4	5	4	4	4	4	3	3	5	3	2	3	2
2	21	2	3	2	1	1	1	1	152	1.77815	0	12	9	22	7	12	14	21	29	26	60	10	14	14	12	10					4	5	5	3	3	3	5	5	5	3	3	4	4	4	4	4	3	3	2
2	22	2	3	2	2	2	1	1	154	1.60206	0	15	10	12	7	21	12	25	19	33	40	7	9	9	6	9					5	5	5	2	2	1	1	2	2	5	1	3	2	2	2	1	1	1	3
2	22	2	1	4	3	1	1	1	146	1.82607	0	10	10	21	9	11	12	20	30	23	67	14	15	12	13	13					4	5	4	4	3	5	5	4	4	5	5	5	4	5	5	3	1	2	4
2	22	2	4	2	1	1	1	1	130	1.85126	0	9	7	19	6	12	12	16	25	24	71	13	15	14	14	15					3	5	5	4	5	5	5	4	5	5	5	5	5	5	5	3	2	3	4
2	21	2	3	5	1	1	1	1	160	1.59106	0	8	10	16	13	17	16	18	29	33	39	10	7	6	5	11					4	3	2	2	4	4	3	2	1	4	2	1	2	2	3	3	1	2	1
2	22	1	3	4	1	1	1	1	98	1.82607	0	7	5	15	6	9	7	12	21	16	67	10	15	15	14	13					4	5	5	4	4	3	5	5	5	4	3	5	5	5	5	4	2	3	3
2	21	1	3	2	1	2	1	1	136	1.79934	0	14	9	18	6	11	10	23	24	21	63	13	15	12	12	11					4	5	5	4	3	5	5	3	5	5	4	5	4	3	3	3	2	3	4
2	20	2	3	3	2	1	1	1	148	1.59106	0	15	8	13	6	21	11	23	19	32	39	4	8	9	9	9					2	4	5	5	2	1	1	2	2	5	1	3	2	2	2	1	1	1	3
1	24	2	5	4	3	1	2	1	150	1.79934	0.30103	14	8	13	7	17	16	22	20	33	63	12	12	14	12	13					4	4	4	5	5	4	5	5	3	4	4	3	5	4	4	3	1	1	2
1	23	1	4	5	2	1	2	1	152	1.75587	0.30103	14	7	17	9	14	15	21	26	29	57	12	11	12	11	11					5	4	5	3	4	4	3	3	4	4	3	4	4	4	3	3	3	3	2
2	20	2	2	2	3	1	2	1	138	1.80618	0.30103	12	5	17	8	14	13	17	25	27	64	12	14	10	14	14					5	4	3	5	4	4	5	3	5	5	3	5	4	4	5	4	3	2	2
2	22	1	4	3	1	1	2	1	144	1.72428	0.30103	13	9	14	11	17	8	22	25	25	53	12	11	9	10	11					4	3	4	3	4	5	4	3	2	4	3	4	2	5	3	3	2	1	4
2	21	2	3	3	2	1	2	1	116	1.716	0.30103	9	7	14	7	11	10	16	21	21	52	11	11	10	9	11					3	4	2	1	2	4	4	4	4	4	4	3	4	4	5	4	1	3	2
2	22	1	4	1	1	1	2	1	138	1.716	0.30103	10	9	16	8	15	11	19	24	26	52	7	12	11	12	10					3	4	4	4	3	2	4	4	4	4	2	4	3	4	3	3	3	2	2
2	19	2	3	2	2	1	2	1	106	1.83885	0.30103	9	6	15	6	10	7	15	21	17	69	11	15	15	15	13					2	5	5	5	4	4	5	5	5	5	5	5	5	5	4	4	1	2	2
1	21	2	2	2	3	1	2	1	156	1.76343	0.30103	15	9	10	11	19	14	24	21	33	58	13	13	10	12	10					5	4	4	5	4	5	5	3	3	4	3	4	3	4	2	1	2	1	1
1	22	2	3	2	3	1	2	1	136	1.79934	0.30103	9	7	14	6	16	16	16	20	32	63	12	15	11	10	15					4	5	3	3	5	4	5	4	3	5	4	5	4	4	5	4	3	2	1
2	20	2	2	4	3	1	2	1	146	1.73239	0.30103	13	6	18	6	15	15	19	24	30	54	9	13	10	11	11					3	4	3	4	4	3	5	3	3	4	3	4	4	4	3	3	3	3	2
2	20	2	3	4	3	1	2	1	158	1.43136	0.30103	18	8	14	8	16	15	26	22	31	27	5	6	6	3	7					1	2	2	1	2	2	2	2	1	3	2	2	2	1	2	3	2	2	3
2	21	2	3	3	1	1	2	1	128	1.77085	0.30103	14	9	16	6	12	7	23	22	19	59	7	12	15	14	11					2	4	5	4	3	2	4	5	5	4	3	4	5	5	4	4	2	3	2
2	20	2	3	5	2	1	2	1	184	1.79934	0.30103	19	10	24	4	17	18	29	28	35	63	10	14	10	14	15					4	5	2	5	5	3	5	4	5	5	3	4	4	4	5	2	1	4	4
1	19	2	1	2	2	1	2	1	140	1.68124	0.30103	13	6	13	8	12	18	19	21	30	48	9	11	8	10	10					3	4	2	4	4	3	4	3	2	3	3	3	3	4	3	4	2	3	1
2	22	2	4	4	1	1	2	1	106	1.79934	0.30103	9	8	14	5	8	9	17	19	17	63	12	13	14	13	11					4	5	5	4	5	4	4	4	5	2	4	4	5	4	4	4	1	3	3
2	21	2	4	4	2	1	2	1	140	1.54407	0.30103	8	11	13	11	17	10	19	24	27	35	6	6	8	5	10					3	2	2	2	4	2	2	3	1	4	1	2	3	2	2	3	1	2	3
2	22	2	2	2	3	1	2	1	142	1.77085	0.30103	13	3	19	7	12	17	16	26	29	59	13	15	9	13	9					5	5	5	5	3	5	5	3	5	2	3	5	1	3	4	4	1	2	4
2	20	2	2	3	3	1	2	1	136	1.77085	0.30103	15	3	10	7	17	16	18	17	33	59	11	12	14	10	12					5	5	5	5	5	3	2	5	3	5	3	5	4	2	2	2	1	3	2
2	21	2	2	2	1	1	2	1	158	1.74036	0.30103	12	12	17	6	18	14	24	23	32	55	8	12	12	11	12					1	5	3	4	4	4	3	5	4	3	3	4	4	3	5	2	4	1	2
2	21	2	2	4	2	1	2	1	174	1.69897	0.30103	14	10	23	11	15	14	24	34	29	50	12	10	8	10	10					3	4	4	3	4	5	2	2	3	2	4	4	2	4	4	2	4	4	3
2	21	2	3	4	2	1	2	1	138	1.81291	0.30103	9	6	18	5	15	16	15	23	31	65	13	11	14	14	13					5	5	5	5	4	5	2	4	5	5	3	4	5	4	4	4	3	3	4
1	20	2	2	4	3	1	2	1	174	1.64345	0.30103	13	8	21	9	19	17	21	30	36	44	8	9	10	9	8					1	2	3	4	5	4	3	2	1	2	3	4	5	4	1	1	2	3	4
2	20	2	3	2	2	1	2	1	150	1.57978	0.30103	13	10	19	7	15	11	23	26	26	38	10	6	9	5	8					4	1	3	1	4	5	4	4	1	1	1	1	2	3	3	3	2	1	4
1	21	2	3	3	3	1	2	1	130	1.81954	0.30103	7	10	20	6	12	10	17	26	22	66	14	14	13	11	14					5	4	5	4	5	4	5	4	3	5	5	5	4	4	4	3	2	3	2
2	22	1	3	3	2	1	2	1	162	1.86923	0.30103	12	11	22	12	9	15	23	34	24	74	14	15	15	15	15					5	5	5	5	5	4	5	5	5	5	5	5	5	5	5	4	4	3	1
2	24	2	3	2	2	2	2	1	148	1.83251	0.30103	12	8	23	6	13	12	20	29	25	68	12	14	14	14	14					3	5	4	4	5	5	4	5	5	5	4	5	5	5	4	3	3	4	4
2	22	2	3	3	2	1	2	1	126	1.81954	0.30103	10	4	19	5	14	11	14	24	25	66	13	15	11	15	12					5	5	4	5	4	4	5	4	5	5	4	5	3	5	3	3	2	4	4
2	21	1	3	6	3	1	2	1	158	1.74819	0.30103	12	8	20	10	18	11	20	30	29	56	11	14	11	11	9					4	5	3	2	4	5	4	4	5	2	2	5	4	4	3	3	4	2	4
1	22	1	3	3	3	1	2	1	154	1.74819	0.30103	13	10	23	10	10	11	23	33	21	56	11	12	11	11	11					4	4	4	4	4	4	4	3	3	3	3	4	4	4	4	3	2	4	3
1	19	2	2	6	1	1	3	1	110	1.5563	0.477121	8	3	12	6	13	13	11	18	26	36	6	9	7	7	7					2	3	1	2	2	2	2	3	2	3	2	4	3	3	2	3	2	2	1
2	22	2	4	2	3	1	3	1	142	1.6721	0.477121	16	10	14	10	11	10	26	24	21	47	10	15	9	3	10					3	5	1	1	3	5	5	5	1	3	2	5	3	1	4	4	1	1	1
2	22	2	4	3	1	1	3	1	118	1.79934	0.477121	8	7	16	8	11	9	15	24	20	63	12	15	14	9	13					3	5	5	1	3	5	5	4	3	5	4	5	5	5	5	4	2	2	2
2	20	1	3	1	3	1	3	1	124	1.79934	0.477121	6	11	18	10	6	11	17	28	17	63	11	14	13	13	12					4	5	5	4	4	4	4	3	4	3	3	5	5	5	5	4	1	2	3
2	19	1	3	4	2	1	3	1	184	1.61278	0.477121	17	10	24	6	19	16	27	30	35	41	5	9	13	7	7					1	3	4	2	3	3	4	5	1	2	1	2	4	4	2	1	4	3	4
2	20	2	2	1	1	1	3	1	110	1.77815	0.477121	11	3	12	6	12	11	14	18	23	60	12	12	13	11	12					4	4	5	3	4	4	4	4	4	4	4	4	4	4	4	3	2	2	1
2	23	1	3	2	3	1	3	1	128	1.76343	0.477121	8	5	12	7	15	17	13	19	32	58	11	12	13	11	11					4	4	5	3	3	3	5	4	4	5	4	3	4	4	3	4	2	2	1
2	21	1	3	4	1	1	3	1	138	1.61278	0.477121	15	9	14	7	13	11	24	21	24	41	6	12	8	7	8					3	4	2	2	2	1	4	3	2	4	2	4	3	3	2	2	2	1	3
1	19	1	1	1	3	1	3	1	134	1.80618	0.477121	12	6	14	5	15	15	18	19	30	64	12	12	12	13	15					3	4	4	4	5	4	4	4	4	5	5	4	4	5	5	3	2	2	2
2	19	1	1	4	2	1	3	1	124	1.73239	0.477121	11	7	13	8	12	11	18	21	23	54	10	12	8	12	12					4	5	2	4	4	3	4	2	4	4	3	3	4	4	4	4	1	1	1
2	21	2	3	2	2	1	3	1	138	1.81291	0.477121	9	6	15	8	16	15	15	23	31	65	11	12	15	13	14					4	4	5	4	5	3	4	5	4	5	4	4	5	5	4	3	2	2	2
1	23	2	4	4	1	1	3	1	130	1.77815	0.477121	12	8	15	4	13	13	20	19	26	60	12	13	14	11	10					4	4	5	4	4	4	5	5	4	4	4	4	4	3	2	3	2	1	3
2	20	2	2	5	2	1	3	1	130	1.83885	0.477121	11	8	13	9	11	13	19	22	24	69	14	12	15	13	15					5	5	5	5	5	4	2	5	3	5	5	5	5	5	5	3	1	1	3
1	19	1	2	3	2	1	3	1	144	1.75587	0.477121	12	6	13	10	17	14	18	23	31	57	14	11	11	8	13					5	3	5	1	4	5	4	3	4	5	4	4	3	3	4	2	2	1	2
2	20	2	3	2	1	1	3	1	118	1.77815	0.477121	7	8	16	8	10	10	15	24	20	60	9	15	15	7	14					3	5	5	1	4	5	5	5	2	5	1	5	5	4	5	3	2	1	3
1	24	1	3	2	3	1	3	1	160	1.74819	0.477121	12	7	21	10	17	13	19	31	30	56	10	12	10	13	11					3	4	3	4	3	4	4	4	4	5	3	4	3	5	3	2	3	4	4
1	21	1	3	3	2	1	3	1	136	1.80618	0.477121	10	7	17	9	18	7	17	26	25	64	10	14	14	14	12					3	5	4	4	4	4	4	5	5	4	3	5	5	5	4	4	2	1	3
1	21	1	3	1	3	1	3	1	136	1.75587	0.477121	13	8	20	8	9	10	21	28	19	57	11	12	14	9	11					3	4	4	3	3	5	4	5	3	4	3	4	5	3	4	3	1	3	4
2	23	2	3	3	1	1	3	1	162	1.83251	0.477121	14	9	21	11	12	14	23	32	26	68	12	15	15	11	15					4	5	5	5	5	4	5	5	1	5	4	5	5	5	5	3	3	3	4
2	21	1	3	4	1	2	3	1	142	1.82607	0.477121	10	8	19	8	11	15	18	27	26	67	15	13	13	14	12					5	4	5	5	3	5	4	4	5	5	5	5	4	4	4	4	3	4	4
2	21	2	3	3	1	1	3	1	180	1.6721	0.477121	15	11	25	9	18	12	26	34	30	47	9	11	9	8	10					5	4	5	1	3	3	4	3	5	2	1	3	1	2	5	1	4	4	4
2	22	2	3	4	2	1	3	1	134	1.80618	0.477121	12	5	16	7	17	10	17	23	27	64	10	15	13	13	13					4	5	4	4	4	3	5	4	5	4	3	5	5	4	5	3	1	2	3
2	21	2	3	2	2	2	3	1	132	1.79239	0.477121	7	8	20	10	12	9	15	30	21	62	11	13	12	14	12					4	5	5	5	3	3	4	4	5	5	4	4	3	4	4	4	1	2	2
2	20	2	3	5	1	2	3	1	148	1.8451	0.477121	13	9	24	9	9	10	22	33	19	70	14	13	15	14	14					5	4	5	5	5	5	4	5	5	5	4	5	5	4	4	4	3	4	4
2	22	2	3	4	2	1	3	1	104	1.81954	0.477121	5	6	15	8	10	8	11	23	18	66	13	14	14	12	13					5	5	5	4	5	4	5	4	3	4	4	4	5	5	4	3	1	2	3
2	21	2	3	3	2	1	3	1	142	1.63347	0.477121	11	7	12	9	15	17	18	21	32	43	10	8	5	10	10					3	3	2	3	5	4	3	2	4	3	3	2	1	3	2	1	2	1	2
1	21	2	3	6	3	1	3	1	136	1.82607	0.477121	10	8	17	8	16	9	18	25	25	67	13	15	12	13	14					5	5	5	5	5	5	5	3	4	5	3	5	4	4	4	4	2	2	2
1	21	2	3	3	1	1	3	1	120	1.70757	0.477121	10	8	13	9	9	11	18	22	20	51	10	12	10	9	10					4	4	3	2	3	3	3	4	3	5	3	5	3	4	2	3	1	2	1
2	21	2	3	4	3	1	3	1	126	1.81954	0.477121	8	8	19	7	9	12	16	26	21	66	14	12	14	12	14					5	4	5	3	4	5	4	4	4	5	4	4	5	5	5	3	3	4	2
2	23	2	4	1	1	1	4	1	98	1.8451	0.60206	7	5	13	9	7	8	12	22	15	70	13	13	15	14	15					4	5	5	4	5	5	4	5	5	5	4	4	5	5	5	4	2	3	2
2	22	1	4	2	1	1	4	1	122	1.73239	0.60206	8	11	15	6	13	8	19	21	21	54	10	12	12	10	10					4	5	4	3	3	4	4	4	3	4	2	3	4	4	3	2	1	2	3
2	20	1	3	2	1	1	4	1	152	1.79934	0.60206	15	11	21	7	12	10	26	28	22	63	12	12	14	14	11					3	4	5	4	3	5	4	5	5	4	4	4	4	5	4	3	3	3	4
2	21	2	3	1	1	1	4	1	108	1.82607	0.60206	13	5	11	4	8	13	18	15	21	67	12	13	14	13	15					3	4	4	4	5	5	5	5	4	5	4	4	5	5	5	3	1	2	2
2	22	1	4	3	3	1	4	1	146	1.5563	0.60206	14	9	14	13	12	11	23	27	23	36	5	10	8	5	8					2	2	4	2	2	2	4	2	1	4	1	4	2	2	2	4	3	1	1
2	20	1	2	3	2	1	4	1	156	1.60206	0.60206	12	8	19	9	19	11	20	28	30	40	6	8	8	9	9					3	4	1	3	4	1	1	3	1	1	2	3	4	5	4	1	2	3	3
2	21	2	2	4	2	1	4	1	166	1.81291	0.60206	11	12	25	13	11	11	23	38	22	65	12	12	11	15	15					5	4	5	5	5	3	4	3	5	5	4	4	3	5	5	4	3	4	4
2	20	1	2	2	3	1	4	1	168	1.66276	0.60206	15	6	18	13	20	12	21	31	32	46	8	9	10	9	10					1	2	3	4	5	4	3	2	1	2	3	4	5	4	3	1	2	3	4
2	22	2	3	0	1	1	4	1	152	1.80618	0.60206	14	8	18	7	15	14	22	25	29	64	11	13	13	14	13					5	4	5	5	4	4	4	4	5	4	2	5	4	4	5	3	3	1	3
2	21	2	4	1	3	1	4	1	122	1.70757	0.60206	9	9	13	8	13	9	18	21	22	51	11	12	13	6	9					4	4	5	2	3	4	5	4	3	5	3	3	4	1	1	3	2	2	2
1	24	2	3	2	3	2	4	1	162	1.62325	0.60206	11	10	20	8	16	16	21	28	32	42	3	9	7	9	14					1	3	4	2	5	1	3	2	3	5	1	3	1	4	4	1	3	4	3
2	19	2	2	4	3	1	5	1	118	1.79239	0.69897	10	4	11	8	15	11	14	19	26	62	11	13	11	12	15					4	4	3	4	5	4	4	3	4	5	3	5	5	4	5	3	1	1	1
2	22	1	3	5	2	1	5	1	144	1.6902	0.69897	13	7	14	10	17	11	20	24	28	49	9	11	8	10	11					3	4	1	3	4	3	4	3	3	4	3	3	4	4	3	4	3	2	1
2	27	2	2	5	2	2	5	1	146	1.27875	0.69897	6	6	19	12	17	13	12	31	30	19	3	3	3	5	5					1	1	1	3	1	1	1	1	1	3	1	1	1	1	1	1	4	2	4
1	28	2	2	2	2	2	5	1	146	1.64345	0.69897	9	9	17	6	16	16	18	23	32	44	8	9	10	7	10					1	2	3	1	2	3	3	4	3	5	4	4	3	3	3	2	3	4	1
2	20	1	2	1	3	1	5	1	158	1.77085	0.69897	15	10	18	10	20	6	25	28	26	59	10	13	13	14	9					5	4	3	5	3	3	5	5	5	2	2	4	5	4	4	1	4	3	2
2	21	2	3	3	1	2	6	1	122	1.716	0.778151	18	8	11	5	10	9	26	16	19	52	6	7	11	14	14					3	1	4	4	5	1	5	3	5	5	2	1	4	5	4	4	3	1	1
1	22	2	2	3	1	1	6	1	150	1.82607	0.778151	10	8	24	6	14	13	18	30	27	67	13	11	15	13	15					5	4	5	4	5	3	4	5	5	5	5	3	5	4	5	3	4	2	2
2	21	1	2	6	2	1	6	1		1.81291	0.778151	15	8	16		16	13	23		29	65	11	13	11	15	15					3	5	5	5	5	5	3	3	5	5	3	5	3	5	5	4	2	3	2
1	22	2	3	1	3	1	6	1	162	1.85126	0.778151	17	9	25	10	9	11	26	35	20	71	15	15	15	13	13					5	5	5	5	4	5	5	5	3	5	5	5	5	5	4	4	3	4	2
2	20	1	3	6	2	1	6	1	152	1.74819	0.778151	15	11	19	8	14	9	26	27	23	56	10	14	12	11	9					4	5	5	3	3	3	5	3	3	3	3	4	4	5	3	2	2	2	3
1	24	1	3	8	2	1	6	1	136	1.77815	0.778151	10	8	22	7	11	10	18	29	21	60	13	10	13	13	11					5	3	5	4	4	4	3	4	5	3	4	4	4	4	4	4	3	4	4
2	20	1	2	3	2	1	7	1	164	1.81954	0.845098	14	10	26	13	9	10	24	39	19	66	13	13	13	14	13					5	5	5	5	5	5	5	5	5	4	3	3	3	4	4	4	4	4	3
1	23	1	3	3	3	1	7	1	134	1.77085	0.845098	11	7	19	9	12	9	18	28	21	59	11	13	10	12	13					4	4	3	3	3	4	4	4	4	5	3	5	3	5	5	3	3	2	4
2	21	2	3	4	3	2	7	1	112	1.72428	0.845098	12	6	12	4	12	10	18	16	22	53	9	11	10	12	11					3	3	3	4	4	3	4	3	4	3	3	4	4	4	4	4	1	3	2
2	25	1	5	1	2	1	8	1	124	1.47712	0.90309	8	5	17	8	13	11	13	25	24	30	4	5	6	7	8					1	1	1	1	1	1	1	2	2	2	2	3	3	4	5	4	3	2	1
[truncated: 59 more columns]
